# Supplementary material for: miR394 Acts as a Negative Regulator of Arabidopsis Resistance to B. cinerea Infection by Targeting LCR
Source: Front Plant Sci. 2018 Jul 3;9:903. doi: 10.3389/fpls.2018.00903 (PMC6037856; doi:10.3389/fpls.2018.00903)
Supplement: TABLE S1 — Primers used. [file Table_1.XLSX]

## Sheet: Sheet1
Table S1. Primers used
Primer name	Primer sequences
3’RT-primer	TACCGTCGTTCCACTAGTGATTTCACTATAGGTTTTTTTTTTTTTTTTV
3’race inner	CGCGGATCCTCCACTAGTGATTTCACTATAGG
Sly-miR394-5p	TTGGCATTCTGTCCACCTCC
Sly-miR394-3p	AGGTGGGCATACTGTCAACA
Ath-miR394a	TTGGCATTCTGTCCACCTCC
Ath-miR159a	TTTGGATTGAAGGGAGCTCTA
Ath-miR159b-3p	TTTGGATTGAAGGGAGCTCTT
Ath-miR156k	TGACAGAAGAGAGTGAGCAC
Ath-miR168a-5p	TCGCTTGGTGCAGGTCGGGAC
Ath-miR172	AGAATCTTGATGATGCTGCAT
Pri-slymiR394-F	GTTCTTTGGCATTCTGTCCACC
Pri-slymiR394-R	TCTGTTGACAGTATGCCCACCTC
Pri-athmiR394a-F	TATTCTGTCCACCTCCTTCTATACATA
Pri-athmiR394a-R	CTAACAGATCTCTATTGGCAGTATACCC
Kan-F	ACTGGGCACAACAGACAATCG
Kan-R	TTTCTCGGCAGGAGCAAGGT
LCR-F	GGTCTACTGACTAAAAACGCTGCC
LCR-R	AATTCATCCTAATGTGCTTTCCG
AGO1-F	GTTTTCGCATTCAGCACACTC
AGO1-R	CAATCTTTTGGAATACCGCTG
DCL1-F	GCATACATTCAGTCTCGTGGC
DCL1-R	AAGATCAGTCCTTTCTATTGCTTCT
DDL-F	CCTGACTCCAATAATGGCTCCTA
DDL-R	TATCCCTTTCCCTACTGTTTCTC
MOS2-F	TCCGTGACGTTTCGGCTATTGTT
MOS2-R	TGGTTGCTGTGACTTTGGGCTTA
DRB2-F	CCAGTCTTGCCTGATAGTCTTGA
DRB2-R	TCTCGGTTTCCTTTGACGCT
DRB4-F	AGCTACCAGTGTATGCGAATGAG
DRB4-R	GTGAGGAACTAGCCTCTGGACTT
PRL1-F	GCTGTAAACGAGGATGGTGTGA
PRL1-R	TTCACTCTCCAGGGAACCAGG
LBb1.3	ATTTTGCCGATTTCGGAAC
LP1	TCCTCAATACAGGGCAAACAC
RP2	CAACATAAGGGGATTTGCATG
LP2	AAAATGATGGACGTTAAATCCG
RP2	AAGGTAAGGAAGGCATTGAGC
LP3	ATTTTGCCGATTTCGGAAC
RP3	GGGCAAAAGTGGAAAAGAGAG
